# Supplementary material for: Identification of features of electronic prescribing systems to support quality and safety in primary care using a modified Delphi process
Source: BMC Med Inform Decis Mak. 2010 Apr 15;10:21. doi: 10.1186/1472-6947-10-21 (PMC2881675; doi:10.1186/1472-6947-10-21)
Supplement: Additional file 1 — Features list including expected impact in 4 domains. Shows the 114 features and the expert panel ratings for each feature. Expected impact: H = high positive impact, M = medium positive impact, L = low or negative impact * Features marked with an asterisk were rated by the expert group as high positive impact across 3 or 4 domains including safety and quality. ** Features marked with two asterisks were classified as "aspirational". † Indicates an Australian agency or entity; there may be equivalent agencies or entities in other countries. [file 1472-6947-10-21-s1.xls]

## Sheet: Sheet1
ID number	Feature	Expected impact
		Patient safety	Quality of care	Useful to clinician	Useful to patient
	PATIENT DATA
PD01	The system imports and exports patient demographic and identification data which can be used by external systems.	M	M	M	M
PD02*	The system imports and exports patient clinical data from/to external sources.	H	H	H	M
PD03	When importing data from the practice management system is not possible, the system allows the prescriber to manually enter patient identification and demographic details.	L	L	M	L
PD04	The system allows the prescriber to merge duplicate records created for the same patient.	M	M	M	L
PD05	The system allows the prescriber to search for an individual patient by partial name and demographic data contained in the patient record.	L	L	M	L
PD06**	The system will use the national Individual Healthcare Identifier† when it becomes available.	H	M	H	M
PD07	The system requires the prescriber to enter a minimum set of identifying information for each patient. Key identification information is displayed throughout the consultation.	H	H	M	M
PD08*	The system records, displays and sorts a list of the patient's current and past medications. It displays the drug name, form, strength, dosage regimen, start and end dates (where applicable) and the reason for prescribing (if available).	H	H	H	H
PD09	The system records and displays the names and reason for use (if known) of the complementary medicines used by the patient.	H	H	M	M
PD10	The system records and displays a list of illicit/street drugs used by the patient.	M	M	M	L
PD11*	The system allows the prescriber to change or discontinue a current medication, recording the date, the prescriber name and the reason/s for the change or discontinuation.	H	H	H	H
PD12*	The system records and displays clinical information including past medical history, physical examination, undifferentiated problems, provisional or confirmed diagnoses and laboratory and other investigations, and the date of those measurements. The information must be in a format that can be used for decision support.	H	H	H	M
PD13	The system allows the prescriber to link and de-link records for patients within the same family.	L	L	M	M
PD14*	The system records and displays a patient's pregnancy status or if the patient is currently breastfeeding.	H	H	H	M
PD15	The system records and displays a patient's status as an elite athlete.	M	M	M	H
PD16*	The system records, displays and allows updating of the patient's allergies and drug intolerances. Allergy and drug intolerance details should be entered for all new patients, including the causative agent and nature of reaction, or that the patient has no known allergies. Current allergy status and details must be displayed throughout the prescribing process.	H	H	H	H
PD17	The system records and displays preventative and non-pharmacological management measures in a format that can be used for decision support.	M	H	M	M
PD18	The system allows the prescriber to create a clinical management plan for a patient, in a standard and configurable format that can be automatically populated with data in the patient record.	M	H	H	H
	MEDICATION SELECTION
MS01	The system allows the prescriber to record the indication for the medication prior to medication selection for a new problem, to enable decision support.	H	H	M	M
MS02	The system allows the prescriber to quickly and accurately select the most appropriate problem/diagnosis.	M	H	M	L
MS03*/**	The system displays recommended therapeutic options for the selected problem/diagnosis, and differentiates those options that are contraindicated for the patient.	H	H	H	M
MS04	The system allows the user to create a personalised medication list (ie. favourites) based on commonly prescribed medicines. It is a subset of the full medications list.	M	L	M	L
MS05	The system allows the prescriber to define 'order sets' that can be used to easily and quickly manage common problems.	L	M	M	L
MS06**	The system provides predefined 'order sets' which can be used to easily and quickly manage common problems.	L	M	M	L
MS07	The system provides immediate access to the meaning of any symbols, icons or special fonts throughout the prescribing process.	M	M	H	L
MS08	The system provides access to the Therapeutic Goods Administration approved product information† for medicines, which is accessible at the time of prescribing and can be viewed on screen or printed.	H	M	H	M
MS09*	The system provides access to independent evidence-based information (other than the approved product information) about medication effectiveness and safety which is accessible at the time of prescribing.	H	H	H	M
MS10	The system displays if medications are listed on the Pharmaceutical Benefit Scheme† and displays related details including costs.	L	L	H	H
MS11*	The system provides a list of available strengths and forms for the selected medication.	H	H	H	L
MS12	The system provides a list of predefined dosage regimens that may be suitable for the selected medication.	M	H	M	L
MS13*	The system provides information on adult doses and children's doses (where applicable).	H	H	H	L
MS14*	The system provides access to dose calculators to assist with dosage calculations e.g. based on weight or age, when such adjustments are indicated.	H	H	H	L
MS15*	The system presents options for medication selection such that it is difficult to erroneously select a drug with a similar name.	H	H	H	L
MS16	The system allows the prescriber to select a medication by drug class.	L	M	H	L
MS17*	The system displays the generic name (active ingredient/s) of the medication when a brand name is selected.	H	H	H	M
MS18	The system allows the user to find the generic brand equivalents for originator brand name products, and the available strengths.	L	L	M	M
MS19	The system allows the user to enter medicines that are not on the medication list in the system, in a free text format. This type of entry must be clearly differentiated from other prescribing.	M	M	M	M
MS20	The system allows the prescriber to specify the length of a course of medicine on the prescription.	M	M	M	H
MS21	The system allows the prescriber to record patient preference or need in relation to medicines, for example specific formulation, route of administration or packaging. It is visible while prescribing.	L	M	M	H
MS22	The system allows the prescriber to record which day/s of the week to take or not to take a medicine.	M	M	M	M
MS23	The system allows the prescriber to easily re-order a medication from items already on the medication list.	M	M	H	M
MS24	The system produces a prescription that conforms to Pharmaceutical Benefits Scheme† requirements.	L	M	M	M
	DECISION SUPPORT
DS01*	Information used to provide decision support is based on high quality and up to date knowledge bases and Australian† guidelines.	H	H	H	H
DS02	The system generates an alert for a potential interaction between the selected medication and any items on the current medications list.	H	M	H	M
DS03*	The system generates an alert when a selected medication is the same as, or similar too (e.g. in the same class), an item already on the current medications list.	H	H	H	L
DS04*	The system generates an alert when the selected medication is contraindicated or requires precautionary use in relation to the patient's listed current problems.	H	H	H	L
DS05*	The system generates an alert when the patient has renal impairment and the selected medication is renally excreted and may require dosage adjustment.	H	H	H	L
DS06*	The system generates an alert when a selected medication is recorded as one to which the patient has an allergy or intolerance.	H	H	H	L
DS07.1*	The system generates an alert when a selected medication is prescribed for a woman who is pregnant and the medication is contraindicated or requires special precautions.	H	H	H	M
DS07.2*	The system generates an alert when a selected medication is prescribed for a woman who is breastfeeding and the medication is contraindicated or requires special precautions.	H	H	H	M
DS08	The system generates a prompt to ensure that the recording of pregnancy/lactation status remains valid.	M	M	M	L
DS09	The system generates an alert when a selected medication is contraindicated in patients whose status is recorded as 'elite athlete'.	L	M	M	H
DS10**	The system generates an alert when a prescription for a new or alternative medication is indicated, based on data in the patient record and national best practice guidelines.	M	H	H	L
DS11*	The system generates alerts for safety issues that are specific to a medication product e.g. new contraindications, 'black box' warnings issued by the regulator.	H	H	H	L
DS12*	The system generates an alert that warns the user when the prescribed dose, dosage regimen or quantity of a medication is considered potentially harmful.	H	H	H	L
DS13	The system clearly distinguishes alerts and messages based on patient safety, health outcomes and cost effectiveness concerns from those based on advertisements and other commercial considerations.	M	M	H	L
DS14	The system provides direct access to the patient data that triggered an alert.	M	H	M	L
DS15*	The system will display safety alerts prioritised according to clinical importance, for example severity and/or likelihood of a potential adverse event.	H	H	H	L
DS16	The system allows customisation of alerts so the prescriber can activate or deactivate low priority alerts. The suppression status will be indicated in the user interface, or is readily accessible to the user.	L	L	M	L
DS17	The system allows the prescriber to proceed with their intended order, dismissing any alert. The prescriber can record the reason why an alert was dismissed.	L	L	H	L
DS18	The system provides information to indicate whether decision support information is current or when it was last updated.	M	M	M	L
DS19	The system alerts the prescriber when two patients in the system have the same name, during the creation of a new record or when opening an existing record.	H	M	H	L
DS20	The system provides a preview and reminds the user to confirm that the identity of the patient and the details of prescription, referral or other order are correct prior to electronic transmission.	H	M	M	M
DS21	The system reminds the user to fulfil regulatory requirements for Pharmaceutical Benefits Scheme† and/or other restricted medications.	L	M	H	L
	PATIENT EDUCATION & INFORMATION
PE01	The system provides access to information for patients about prescribed medications based on nationally agreed requirements or recommendations (e.g. Consumer Medicines Information†). This information can be viewed on screen or printed.	M	H	M	H
PE02	The system provides access to information for patients about medical conditions, and clinical tools for the prescriber to use with patient. This may include static information or dynamic tools that draw on data in the patient record. This information can be viewed on screen or printed.	M	H	M	H
PE03*	The system displays and prints a complete list of current medications for the patient, including directions for use and the option to show the indication for each medicine.	H	H	M	H
PE04	The system allows the prescriber to include or exclude the clinical indication as part of directions for taking the medication, on the prescription.	M	M	M	H
PE05**	The system provides 'key counselling points' associated with medications and other management options, which can be displayed on screen and printed.	M	M	M	H
PE06	The system displays and prints a patient version of a clinical management plan.	M	M	M	H
	MONITORING, REPORTS & RECALLS
MR01	The system allows the prescriber to flag possible under- or overuse of medications by a patient.	M	M	M	M
MR02	The system reminds the prescriber when a prescription is due or overdue for a patient, during the consultation.	M	M	M	M
MR03	The system reminds the prescriber of the need for routine or recommended tests associated with certain medications and conditions.	M	H	M	M
MR04	The system reminds the prescriber when new test results are available for a patient.	M	M	M	M
MR05	The system tracks clinical orders and reminds the prescriber when a selected test or investigation has been ordered in the recent past.	L	M	M	M
MR06	The system reminds the prescriber when results are abnormal or require action.	M	H	H	M
MR07	The system reminds the prescriber when patients are due or overdue for testing, including screening.	M	H	H	M
MR08	The system displays cumulative reports of laboratory test results to facilitate trend analysis, and highlights out of range values. (e.g. graph or table format)	M	H	H	H
MR09*	The system provides a facility to monitor results and clinical outcomes related to specific medications. e.g. tracking INR against warfarin dosage.	H	H	H	M
MR10	The system generates predefined reports to enable clinicians to monitor clinical care and audit individual or practice performance.	M	H	H	L
MR11	The system generates reports based on user defined 'query sets' to monitor clinical care and audit individual or practice performance.	L	H	H	L
MR12	The system generates reports on data for individual prescribers or for all the prescribers in the practice.	M	H	H	L
MR13	The system tracks a prescriber's history of alerts that were dismissed.	M	M	M	L
MR14	The system provides reports for producing population-based recalls and reminders, for example in population health programs such as immunisation and epidemiological surveillance.	M	H	M	M
MR15	The system allows the prescriber to flag a patient for recall for any reason specified by the prescriber.	M	H	H	M
MR16	The system flags all medications that were changed at the last consultation.	M	M	M	L
MR17**	The system alerts the prescriber when the patient meets the criteria for a Medication Management Review† service.	M	M	M	M
	INTEROPERABILITY & COMMUNICATION
IC01	The system interfaces with other software applications for managing patient data (e.g. practice management system).	M	M	H	M
IC02*/**	The system utilises nationally agreed clinical terminologies and coding systems when they become available.	H	H	H	M
IC03*	The system uses a nationally agreed messaging (content) standard to transmit data between service providers.	H	H	H	M
IC04	The system encrypts all messages transmitted between service providers using a nationally agreed standard. This functionality may be provided through integration with a third party application.	M	M	M	M
IC05	The system imports and exports a range of file formats attached to a patient record. e.g. images and letters.	M	H	H	M
IC06**	The system electronically transmits prescriptions for retrieval by pharmacies. This functionality may be provided through integration with a third party application.	M	M	H	H
IC07	The system electronically transmits orders, reports and referrals. This functionality may be provided through integration with a third party application.	M	M	H	M
IC08	The system generates a patient referral, pre-populated with data stored within the patient record, using a referral report template.	M	M	H	M
IC09	The system generates a patient health summary, pre-populated with data stored within patient record, according to nationally agreed standards where available.	M	M	H	H
IC10	The system generates a current medication chart for use in hospitals and aged care facilities, which complies with the key principles of the National Inpatient Medication Chart† standard.	H	H	M	L
IC11**	The system generates an Adverse Drug Reactions Advisory Committee† report for a patient and allows electronic transmission of the report.	M	M	M	L
IC12	The system allows the prescriber to make and customise templates for producing letters, referrals and other documents that can be populated with data from the patient record.	L	L	H	L
IC13**	The system allows the prescriber to review and merge a list of recommended medications from another source (e.g. Home Medicines Review†, hospital discharge letter) with the patient's current medication list, to facilitate medication reconciliation. The review will be subject to manual accept/reject of each item.	M	M	L	L
	SECURITY & ADMINISTRATION
SA01	The system provides features which support compliance with state and national privacy regulations (e.g. Privacy Act 2000†).	L	M	M	M
SA02	The system records and tracks the status of informed consent for participation in education, research activities, patient support programs and the provision of data to third parties.	L	M	M	H
SA03	The system provides a secure authorisation framework which allows the administrator to control access privileges for individual users or groups of users.	M	L	M	M
SA04	The system authenticates the identity of each user at logon by requiring appropriate authentication (e.g. username and strong password).	M	L	M	M
SA05	The system requires unique prescriber identifiers, using the national Healthcare Provider Identifier† when it becomes available.	M	M	M	L
SA06	The system records and provides access to log records of system activity e.g. system updates, modifications to the patient record and the database content.	L	L	M	L
SA07	The system provides a facility to easily and securely create back-ups of the clinical data which can be integrated into the system backup and restore process.	H	M	H	M
SA08	The vendor provides reliable mechanisms for regular timely updates that can be easily applied with minimal downtime.	M	H	H	L
SA09	The system allows the prescriber to modify or mark as inactive, but not delete, information in a patient record if they believe it is incorrect.	M	M	M	L
	TRANSPARENCY
TR01	Information about the processes used to develop decision support and other features that could potentially influence the prescriber's decision making should be accessible to the user from within the system.	L	M	M	L
TR02	Information about the knowledge source/s for decision support and other features that could potentially influence the prescriber's decision making should be accessible to the user from within the system.	L	M	M	L
TR03	Information about the financial sponsorship used to develop decision support and other features that could potentially influence the prescriber's decision making should be accessible to the user from within the system.	L	M	M	L
TR04	The system does not display pharmaceutical company advertising at any time throughout the prescribing process.	L	H	M	M
TR05	The display of product options during the medication selection process should not be influenced by commercial considerations.	L	M	M	M
